# Supplementary material for: The nonlinear variation of drought and its relation to atmospheric circulation in Shandong Province, East China
Source: PeerJ. 2015 Oct 27;3:e1289. doi: 10.7717/peerj.1289 (PMC4627919; doi:10.7717/peerj.1289)
Supplement: Supplemental Information 1 [file peerj-03-1289-s001.zip]

Archive with 1 entries (1 files):
- data.docx
